# Supplementary material for: Aberrant Cortical Activity in Multiple GCaMP6-Expressing Transgenic Mouse Lines
Source: eNeuro. 2017 Sep 6;4(5):ENEURO.0207-17.2017. doi: 10.1523/ENEURO.0207-17.2017 (PMC5604087; doi:10.1523/ENEURO.0207-17.2017)
Supplement: Table 2-1 [file enu004172393so3.xls]

## Sheet: Sheet1
Institution / Lab	Gender	Age (w)	CRE genotype	tTA genotype	Reporter genotype	Germline Cre recombination?	Measurement type	Measurement location	Epileptiform events present	Seizure observed	Doxycycline treated	Mouse institution ID
Allen Institute	F	14	Cux2-Cre/Cux2-Cre	Camk2a-tTA/wt	Ai93/Ai93	STOP+	Widefield	visual cortex	Yes	No	No	235516
Allen Institute	M	15	Cux2-Cre/Cux2-Cre	Camk2a-tTA/wt	Ai93/Ai93	STOP+	Widefield	visual cortex	No	No	No	235518
Allen Institute	M	19	Cux2-Cre/Cux2-Cre	Camk2a-tTA/wt	Ai93/Ai93	STOP+	Widefield	visual cortex	No	No	No	225836
Allen Institute	M	20	Cux2-Cre/Cux2-Cre	Camk2a-tTA/wt	Ai93/Ai93	STOP+	Widefield	visual cortex	No	No	No	225835
Allen Institute	F	22	Cux2-Cre/Cux2-Cre	Camk2a-tTA/wt	Ai93/Ai93	STOP+	Widefield	visual cortex	No	No	No	223638
Allen Institute	M	27	Cux2-Cre/Cux2-Cre	Camk2a-tTA/wt	Ai93/Ai93	STOP+	Widefield	visual cortex	No	No	No	210337
Allen Institute	M	27	Cux2-Cre/wt	Camk2a-tTA/wt	Ai93/Ai93	STOP+	Widefield	visual cortex	No	No	No	210335
Allen Institute	M	13	Emx1-Cre/wt	Camk2a-tTA/wt	Ai93/wt	STOP+	Widefield	visual cortex	No	No	No	161314
Allen Institute	M	17	Emx1-Cre/wt	Camk2a-tTA/wt	Ai93/wt	STOPdel+	Widefield	visual cortex	Yes	No	No	180702
Allen Institute	M	18	Emx1-Cre/Emx1-Cre	Camk2a-tTA/wt	Ai93/wt	STOPdel+	Widefield	full hemisphere	Yes	No	No	166910
Allen Institute	M	19	Emx1-Cre/wt	Camk2a-tTA/wt	Ai93/wt	STOPdel+	Widefield	visual cortex	Yes	Yes	No	187478
Allen Institute	F	20	Emx1-Cre/wt	Camk2a-tTA/wt	Ai93/wt	STOP+	Widefield	visual cortex	No	Yes	No	174335
Allen Institute	M	20	Emx1-Cre/wt	Camk2a-tTA/wt	Ai93/wt	STOP+	Widefield	full hemisphere	Yes	No	No	221489
Allen Institute	F	20	Emx1-Cre/wt	Camk2a-tTA/wt	Ai93/wt	STOPdel+	Widefield	visual cortex	Yes	No	No	256230
Allen Institute	F	21	Emx1-Cre/Emx1-Cre	Camk2a-tTA/wt	Ai93/wt	STOP+	Widefield	full hemisphere	No	No	No	220344
Allen Institute	M	21	Emx1-Cre/wt	Camk2a-tTA/wt	Ai93/wt	STOP+	Widefield	full hemisphere	Yes	No	No	187476
Allen Institute	M	21	Emx1-Cre/wt	Camk2a-tTA/wt	Ai93/wt	STOPdel+	Widefield	full hemisphere	Yes	No	No	187201
Allen Institute	M	21	Emx1-Cre/wt	Camk2a-tTA/wt	Ai93/wt	STOPdel+	Widefield	full hemisphere	Yes	No	No	187474
Allen Institute	F	23	Emx1-Cre/wt	Camk2a-tTA/wt	Ai93/wt	STOPdel+	Widefield	visual cortex	Yes	No	No	180311
Allen Institute	F	24	Emx1-Cre/wt	Camk2a-tTA/wt	Ai93/Ai93	STOP+/STOPdel+	Widefield	visual cortex	No	Yes	No	177111
Allen Institute	F	24	Emx1-Cre/wt	Camk2a-tTA/wt	Ai93/Ai93	STOP+	Widefield	visual cortex	No	No	No	177109
Allen Institute	M	27	Emx1-Cre/Emx1-Cre	Camk2a-tTA/wt	Ai93/Ai93	STOP+/STOPdel+	Widefield	visual cortex	Yes	No	No	173310
Allen Institute	M	27	Emx1-Cre/wt	Camk2a-tTA/wt	Ai93/wt	STOP+	Widefield	visual cortex	No	No	No	211699
Allen Institute	M	28	Emx1-Cre/wt	Camk2a-tTA/wt	Ai93/wt	STOP+	Widefield	visual cortex	No	No	No	181937
Allen Institute	M	28	Emx1-Cre/wt	Camk2a-tTA/wt	Ai93/wt	STOP+	Widefield	visual cortex	No	No	No	148839
Allen Institute	M	29	Emx1-Cre/Emx1-Cre	Camk2a-tTA/wt	Ai93/wt	STOP+	Widefield	full hemisphere	Yes	No	No	177929
Allen Institute	M	29	Emx1-Cre/Emx1-Cre	Camk2a-tTA/wt	Ai93/wt	STOPdel+	Widefield	full hemisphere	Yes	Yes	No	177931
Allen Institute	F	31	Emx1-Cre/wt	Camk2a-tTA/wt	Ai93/wt	STOP+	Widefield	full hemisphere	No	No	No	210597
Allen Institute	M	33	Emx1-Cre/wt	Camk2a-tTA/wt	Ai93/Ai93	STOP+	Widefield	visual cortex	No	No	No	167208
Allen Institute	M	34	Emx1-Cre/wt	Camk2a-tTA/wt	Ai93/wt	STOP+	Widefield	full hemisphere	Yes	No	No	221487
Allen Institute	M	39	Emx1-Cre/wt	Camk2a-tTA/wt	Ai93/wt	STOP+	Widefield	visual cortex	Yes	Yes	No	156569
Allen Institute	F	39	Emx1-Cre/wt	Camk2a-tTA/wt	Ai93/wt	STOP+	Widefield	full hemisphere	Yes	No	No	210417
Allen Institute	M	40	Emx1-Cre/wt	Camk2a-tTA/wt	Ai93/wt	STOP+	Widefield	visual cortex	Yes	No	No	193206
Allen Institute	F	53	Emx1-Cre/wt	Camk2a-tTA/wt	Ai93/wt	STOP+	Widefield	visual cortex	Yes	No	No	148483
Allen Institute	M	66	Emx1-Cre/wt	Camk2a-tTA/wt	Ai93/wt	STOP+	Widefield	visual cortex	Yes	Yes	No	189778
Allen Institute	M	16	Emx1-Cre/Emx1-Cre	wt	Ai93/wt	STOP+	Widefield	visual cortex	No	No	No	237591
Allen Institute	M	7	Ntsr1-Cre/wt	Camk2a-tTA/wt	Ai93/Ai93	STOPdel+	Widefield	visual cortex	Yes	No	No	238581
Allen Institute	F	10	Ntsr1-Cre/wt	Camk2a-tTA/wt	Ai93/Ai93	STOP+/STOPdel+	Widefield	visual cortex	No	No	No	253949
Allen Institute	F	11	Ntsr1-Cre/wt	Camk2a-tTA/wt	Ai93/Ai93	STOP+/STOPdel+	Widefield	visual cortex	No	No	No	232282
Allen Institute	F	11	Ntsr1-Cre/wt	Camk2a-tTA/wt	Ai93/Ai93	STOP+/STOPdel+	Widefield	visual cortex	No	No	No	252640
Allen Institute	F	14	Ntsr1-Cre/wt	Camk2a-tTA/wt	Ai93/Ai93	STOP+/STOPdel+	Widefield	visual cortex	No	No	No	228431
Allen Institute	F	20	Ntsr1-Cre/wt	Camk2a-tTA/wt	Ai93/Ai93	STOP+/STOPdel+	Widefield	visual cortex	Yes	No	No	218300
Allen Institute	M	23	Ntsr1-Cre/wt	Camk2a-tTA/wt	Ai93/Ai93	STOP+/STOPdel+	Widefield	visual cortex	Yes	No	No	218307
Allen Institute	F	24	Ntsr1-Cre/wt	Camk2a-tTA/wt	Ai93/Ai93	STOP+/STOPdel+	Widefield	visual cortex	Yes	No	No	232280
Allen Institute	M	54	Ntsr1-Cre/wt	Camk2a-tTA/wt	Ai93/wt	STOPdel+	Widefield	visual cortex	Yes	No	No	158084
Allen Institute	M	13	Rbp4-Cre/wt	Camk2a-tTA/wt	Ai93/Ai93	STOP+/STOPdel+	Widefield	visual cortex	Yes	No	No	248528
Allen Institute	M	15	Rbp4-Cre/wt	Camk2a-tTA/wt	Ai93/Ai93	STOP+	Widefield	visual cortex	No	No	No	247097
Allen Institute	M	15	Rbp4-Cre/wt	Camk2a-tTA/wt	Ai93/wt	STOPdel+	Widefield	visual cortex	Yes	No	No	247094
Allen Institute	M	16	Rbp4-Cre/wt	Camk2a-tTA/wt	Ai93/wt	STOP+	Widefield	visual cortex	No	No	No	222243
Allen Institute	F	19	Rbp4-Cre/wt	Camk2a-tTA/wt	Ai93/Ai93	STOP+	Widefield	visual cortex	No	No	No	236812
Allen Institute	M	22	Rbp4-Cre/wt	Camk2a-tTA/wt	Ai93/wt	STOP+	Widefield	visual cortex	No	No	No	236817
Allen Institute	F	22	Rbp4-Cre/wt	Camk2a-tTA/wt	Ai93/wt	STOPdel+	Widefield	visual cortex	Yes	No	No	229037
Allen Institute	M	22	Rbp4-Cre/wt	Camk2a-tTA/wt	Ai93/wt	STOPdel+	Widefield	visual cortex	Yes	No	No	229042
Allen Institute	F	23	Rbp4-Cre/wt	Camk2a-tTA/wt	Ai93/wt	STOP+	Widefield	visual cortex	No	No	No	228627
Allen Institute	M	25	Rbp4-Cre/wt	Camk2a-tTA/wt	Ai93/wt	STOP+	Widefield	visual cortex	No	No	No	147935
Allen Institute	F	25	Rbp4-Cre/wt	Camk2a-tTA/wt	Ai93/wt	STOP+	Widefield	visual cortex	No	No	No	226217
Allen Institute	F	28	Rbp4-Cre/wt	Camk2a-tTA/wt	Ai93/wt	STOP+	Widefield	visual cortex	No	No	No	210615
Allen Institute	F	32	Rbp4-Cre/wt	Camk2a-tTA/wt	Ai93/Ai93	STOP+	Widefield	visual cortex	No	No	No	204510
Allen Institute	M	39	Rbp4-Cre/wt	Camk2a-tTA/wt	Ai93/wt	STOP+	Widefield	visual cortex	No	No	No	201302
Allen Institute	M	45	Rbp4-Cre/wt	Camk2a-tTA/wt	Ai93/wt	STOP+	Widefield	visual cortex	No	No	No	201302
Allen Institute	M	12	Rorb-Cre/wt	Camk2a-tTA/wt	Ai93/Ai93	STOP+/STOPdel+	Widefield	visual cortex	Yes	No	No	229755
Allen Institute	F	13	Rorb-Cre/wt	Camk2a-tTA/wt	Ai93/Ai93	STOP+	Widefield	visual cortex	No	No	No	247990
Allen Institute	F	16	Rorb-Cre/wt	Camk2a-tTA/wt	Ai93/Ai93	STOP+/STOPdel+	Widefield	visual cortex	No	No	No	270353
Allen Institute	M	17	Rorb-Cre/wt	Camk2a-tTA/wt	Ai93/wt	STOPdel+	Widefield	visual cortex	Yes	No	No	221772
Allen Institute	M	19	Rorb-Cre/wt	Camk2a-tTA/wt	Ai93/Ai93	STOP+/STOPdel+	Widefield	visual cortex	No	Yes	No	219018
Allen Institute	M	20	Rorb-Cre/wt	Camk2a-tTA/wt	Ai93/Ai93	STOP+/STOPdel+	Widefield	visual cortex	Yes	No	No	222220
Allen Institute	F	23	Rorb-Cre/wt	Camk2a-tTA/wt	Ai93/Ai93	STOP+/STOPdel+	Widefield	visual cortex	No	No	No	219290
Allen Institute	F	23	Rorb-Cre/wt	Camk2a-tTA/wt	Ai93/Ai93	STOP+	Widefield	visual cortex	No	No	No	229760
Allen Institute	M	25	Rorb-Cre/wt	Camk2a-tTA/wt	Ai93/Ai93	STOP+/STOPdel+	Widefield	visual cortex	Yes	No	No	226336
Allen Institute	F	32	Rorb-Cre/wt	Camk2a-tTA/wt	Ai93/Ai93	STOP+/STOPdel+	Widefield	visual cortex	Yes	No	No	219290
Allen Institute	M	44	Rorb-Cre/wt	Camk2a-tTA/wt	Ai93/wt	STOP+	Widefield	visual cortex	No	No	No	154282
Allen Institute	F	11	Scnn1a-Cre/wt	Camk2a-tTA/wt	Ai93/Ai93	STOP+	Widefield	visual cortex	No	No	No	235743
Allen Institute	M	12	Scnn1a-Cre/wt	Camk2a-tTA/wt	Ai93/wt	STOP+	Widefield	visual cortex	No	No	No	237198
Allen Institute	M	15	Scnn1a-Cre/wt	Camk2a-tTA/wt	Ai93/Ai93	STOP+	Widefield	visual cortex	No	No	No	231914
Allen Institute	F	16	Scnn1a-Cre/wt	Camk2a-tTA/wt	Ai93/wt	STOP+	Widefield	visual cortex	No	No	No	235742
Allen Institute	M	32	Scnn1a-Cre/wt	Camk2a-tTA/wt	Ai93/Ai93	STOP+	Widefield	visual cortex	No	No	No	205364
Allen Institute	F	32	Scnn1a-Cre/wt	Camk2a-tTA/wt	Ai93/wt	STOP+	Widefield	visual cortex	No	No	No	144971
Allen Institute	M	45	Scnn1a-Cre/wt	Camk2a-tTA/wt	Ai93/wt	STOP+	Widefield	visual cortex	No	No	No	195756
Allen Institute	F	13	Slc17a7-Cre/wt	Camk2a-tTA/wt	Ai93/wt	-	Widefield	full hemisphere	No	No	No	306069
Allen Institute	M	16	Slc17a7-Cre/wt	Camk2a-tTA/wt	Ai93/wt	-	Widefield	full hemisphere	No	No	No	301329
Allen Institute	F	16	Slc17a7-Cre/wt	Camk2a-tTA/wt	Ai93/wt	-	Widefield	full hemisphere	No	No	No	301333
Allen Institute	M	16	Slc17a7-Cre/wt	Camk2a-tTA/wt	Ai93/wt	-	Widefield	full hemisphere	Yes	No	No	302981
Allen Institute	F	16	Slc17a7-Cre/wt	Camk2a-tTA/wt	Ai93/wt	-	Widefield	full hemisphere	No	No	No	303474
Allen Institute	F	19	Slc32a1-Cre/wt	Rosa26-ZtTA/wt	Ai93/wt	STOP+	Widefield	visual cortex	No	No	No	165784
Allen Institute	M	17	Emx1-Cre/wt	Camk2a-tTA/wt	Ai94/wt	STOP+	Widefield	visual cortex	No	No	No	260257
Allen Institute	M	27	Emx1-Cre/wt	Camk2a-tTA/wt	Ai94/Ai94	STOP+/STOPdel+	Widefield	visual cortex	No	No	No	230031
Allen Institute	M	27	Emx1-Cre/wt	Camk2a-tTA/wt	Ai94/wt	STOP+	Widefield	visual cortex	No	No	No	212285
Allen Institute	M	27	Emx1-Cre/wt	Camk2a-tTA/wt	Ai94/wt	STOP+	Widefield	visual cortex	No	No	No	230032
Allen Institute	M	18	Emx1-Cre/wt	wt	Ai95/wt	-	Widefield	full hemisphere	No	No	No	165712
Allen Institute	M	12	Emx1-Cre/wt	wt	Ai96/wt	-	Widefield	full hemisphere	No	No	No	183696
Allen Institute	M	12	Emx1-Cre/wt	wt	Ai96/wt	-	Widefield	full hemisphere	No	No	No	183698
Allen Institute	M	12	Emx1-Cre/wt	wt	Ai96/wt	-	Widefield	full hemisphere	No	No	No	183699
Allen Institute	M	29	wt	wt	Snap25-G6s/wt	NA	Widefield	visual cortex	No	No	No	207392
Allen Institute	M	29	wt	wt	Snap25-G6s/wt	NA	Widefield	visual cortex	No	No	No	207395
Allen Institute	M	6	wt	Camk2a-tTA/wt	tetO-G6s/wt	NA	Widefield	visual cortex	No	No	No	182205
Allen Institute	F	10	wt	Camk2a-tTA/wt	tetO-G6s/wt	NA	Widefield	visual cortex	No	No	No	253178
Allen Institute	M	25	wt	Camk2a-tTA/wt	tetO-G6s/wt	NA	Widefield	visual cortex	No	No	No	181317
Allen Institute	F	27	wt	Camk2a-tTA/wt	tetO-G6s/wt	NA	Widefield	visual cortex	No	No	No	185043
Allen Institute	M	30	wt	Camk2a-tTA/wt	tetO-G6s/wt	NA	Widefield	visual cortex	No	No	No	181316
Allen Institute	M	30	wt	Camk2a-tTA/wt	tetO-G6s/wt	NA	Widefield	visual cortex	No	No	No	181318
Rutgers University	F	9	Emx1-Cre/wt	Camk2a-tTA/wt	Ai93/Ai93	-	Widefield	full hemisphere	Yes	No	No	GC6f_emx_02_f
Rutgers University	M	9	Emx1-Cre/wt	Camk2a-tTA/wt	Ai93/Ai93	-	Widefield	full hemisphere	Yes	No	No	GC6f_emx_03_m
Rutgers University	F	13	Emx1-Cre/wt	Camk2a-tTA/wt	Ai93/-	-	Widefield	full hemisphere	Yes	No	No	GC6f_emx_01_f
Rutgers University	F	11	Emx1-Cre/wt	Rosa26-ZtTA/wt	Ai93/wt	STOP+	Widefield	full hemisphere	Yes	No	No	GC6f_emx_04_f
Rutgers University	F	11	Emx1-Cre/wt	Rosa26-ZtTA/wt	Ai93/wt	STOP+	Widefield	full hemisphere	Yes	No	No	GC6f_emx_05_f
Rutgers University	F	11	Emx1-Cre/wt	Rosa26-ZtTA/wt	Ai93/wt	STOP+	Widefield	full hemisphere	Yes	No	No	GC6f_emx_06_f
Rutgers University	M	41	Emx1-Cre/wt	Rosa26-ZtTA/wt	Ai93/wt	STOP+	Widefield	full hemisphere	Yes	No	No	p_4_m
Rutgers University	F	42	Emx1-Cre/wt	Rosa26-ZtTA/wt	Ai93/-	-	Widefield	full hemisphere	Yes	No	No	p_1_f
Rutgers University	F	42	Emx1-Cre/wt	Rosa26-ZtTA/wt	Ai93/-	-	Widefield	full hemisphere	Yes	No	No	p_2_f
Rutgers University	F	42	Emx1-Cre/wt	Rosa26-ZtTA/wt	Ai93/-	-	Widefield	full hemisphere	Yes	No	No	p_3_f
Rutgers University	M	8	wt	wt	GP4.3/wt	NA	Widefield	full hemisphere	No	No	No	thy1gc_1
Rutgers University	M	8	wt	wt	GP4.3/wt	NA	Widefield	full hemisphere	No	No	No	thy1gc_2
UCL-Carandini/Harris	F	9	Pvalb-Cre/wt	wt	Ai32/wt	-	LFP	visual cortex	No	No	No	SS074
UCL-Carandini/Harris	F	60	Pvalb-Cre/wt	wt	Ai32/wt	-	LFP	visual cortex	No	No	No	NS_Hop
UCL-Carandini/Harris	M	8	Emx1-Cre/wt	Camk2a-tTA/wt	Ai93/wt	STOP+	LFP, Widefield	full hemisphere	Yes	No	No	NS_Hou
UCL-Carandini/Harris	M	12	Emx1-Cre/wt	Camk2a-tTA/wt	Ai93/wt	-	Widefield	full hemisphere	Yes	No	No	AP008
UCL-Carandini/Harris	M	14	Emx1-Cre/wt	Camk2a-tTA/wt	Ai93/wt	-	Widefield	full hemisphere	Yes	No	No	AP010
UCL-Carandini/Harris	F	16	Emx1-Cre/wt	Camk2a-tTA/wt	Ai93/wt	STOP+	LFP, Widefield	full hemisphere	Yes	No	No	NS_Fle
UCL-Carandini/Harris	F	18	Emx1-Cre/wt	Camk2a-tTA/wt	Ai93/wt	STOP+	LFP, Widefield	full hemisphere	Yes	No	No	NS_Er
UCL-Carandini/Harris	M	20	Emx1-Cre/wt	Camk2a-tTA/wt	Ai93/wt	-	Widefield	full hemisphere	Yes	No	No	NS_Sz
UCL-Carandini/Harris	F	20	Emx1-Cre/wt	Camk2a-tTA/wt	Ai93/wt	STOP+	LFP, Widefield	full hemisphere	Yes	No	No	NS_Ga
UCL-Carandini/Harris	M	24	Emx1-Cre/wt	Camk2a-tTA/wt	Ai93/wt	-	Widefield	full hemisphere	Yes	No	No	AP006
UCL-Carandini/Harris	M	27	Emx1-Cre/wt	Camk2a-tTA/wt	Ai93/wt	-	Widefield	full hemisphere	Yes	Yes	No	NS_Da
UCL-Carandini/Harris	F	28	Emx1-Cre/wt	Camk2a-tTA/wt	Ai93/wt	-	none	NA	-	Yes	No	M160329_EJ
UCL-Carandini/Harris	F	34	Emx1-Cre/wt	Camk2a-tTA/wt	Ai93/wt	-	Widefield	full hemisphere	Yes	No	No	NS_Do
UCL-Carandini/Harris	F	37	Emx1-Cre/wt	Camk2a-tTA/wt	Ai93/wt	-	none	NA	-	Yes	No	M150522_EJ
UCL-Carandini/Harris	M	42	Emx1-Cre/wt	Camk2a-tTA/wt	Ai93/wt	-	Widefield	full hemisphere	Yes	Yes	No	NS_Hey
UCL-Carandini/Harris	F	12	Emx1-Cre/wt	Camk2a-tTA/wt	Ai94/wt	STOP+	LFP, Widefield, 2p	visual cortex	Yes	No	No	PC004
UCL-Carandini/Harris	F	14	Emx1-Cre/wt	Camk2a-tTA/wt	Ai94/wt	-	Widefield	full hemisphere	No	No	No	NS_Hes
UCL-Carandini/Harris	M	17	Emx1-Cre/wt	Camk2a-tTA/wt	Ai94/wt	-	Widefield	full hemisphere	No	No	No	AP004
UCL-Carandini/Harris	M	25	Emx1-Cre/wt	Camk2a-tTA/wt	Ai94/wt	-	Widefield	full hemisphere	No	No	No	AP003
UCL-Carandini/Harris	M	6	Slc17a7-Cre/wt	wt	Ai95/wt	-	Widefield	full hemisphere	No	No	No	AP011
UCL-Carandini/Harris	F	7	Slc17a7-Cre/wt	wt	Ai95/wt	-	Widefield	full hemisphere	No	No	No	NS_Flo
UCL-Carandini/Harris	M	10	Slc17a7-Cre/wt	wt	Ai95/wt	-	Widefield	full hemisphere	No	No	No	AP009
UCL-Carandini/Harris	F	17	Slc17a7-Cre/wt	wt	Ai95/wt	-	LFP, Widefield	full hemisphere	No	No	No	NS_Mu
UCL-Carandini/Harris	F	27	Slc17a7-Cre/wt	wt	Ai95/wt	-	Widefield	full hemisphere	No	No	No	NS_Th
UCL-Carandini/Harris	F	27	Slc17a7-Cre/wt	wt	Ai95/wt	-	Widefield	full hemisphere	No	No	No	NS_Ke
UCL-Carandini/Harris	M	29	Slc17a7-Cre/wt	wt	Ai95/wt	-	Widefield	full hemisphere	No	No	No	NS_Mo
UCL-Carandini/Harris	M	13	wt	wt	Snap25/wt	NA	Widefield	full hemisphere	No	No	No	NS_Ch
UCL-Carandini/Harris	F	15	wt	wt	Snap25/wt	NA	Widefield	full hemisphere	No	No	No	AP007
UCL-Carandini/Harris	F	20	wt	wt	Snap25/wt	NA	LFP, Widefield	full hemisphere	No	No	No	NS_Ra
UCL-Carandini/Harris	F	37	wt	wt	Snap25/wt	NA	Widefield	full hemisphere	No	No	No	AP005
UCL-Carandini/Harris	F	11	wt	Camk2a-tTA/wt	tetO-G6s/wt	NA	LFP, Widefield	full hemisphere	No	No	No	NS_Co
UCL-Carandini/Harris	M	16	wt	Camk2a-tTA/wt	tetO-G6s/wt	NA	Widefield	full hemisphere	No	No	No	NS_Re
UCL-Carandini/Harris	F	16	wt	Camk2a-tTA/wt	tetO-G6s/wt	NA	Widefield	full hemisphere	No	No	No	NS_Wa
UCL-Carandini/Harris	F	18	wt	Camk2a-tTA/wt	tetO-G6s/wt	NA	Widefield	full hemisphere	No	No	No	AP015
UCL-Carandini/Harris	F	20	wt	Camk2a-tTA/wt	tetO-G6s/wt	NA	Widefield	full hemisphere	No	No	No	AP019
UCL-Carandini/Harris	M	21	wt	Camk2a-tTA/wt	tetO-G6s/wt	NA	Widefield	full hemisphere	No	No	No	AP016
UCL-Carandini/Harris	F	22	wt	Camk2a-tTA/wt	tetO-G6s/wt	NA	LFP, Widefield	full hemisphere	No	No	No	AP014
UCL-Carandini/Harris	M	23	wt	Camk2a-tTA/wt	tetO-G6s/wt	NA	Widefield	full hemisphere	No	No	No	AP017
UCL-Carandini/Harris	M	31	wt	Camk2a-tTA/wt	tetO-G6s/wt	NA	Widefield	full hemisphere	No	No	No	NS_Hen
UCL-Carandini/Harris	M	9	wt	wt	wt	NA	LFP	frontal cortex	No	No	No	NS_CF1
UCL-Carandini/Harris	M	9	wt	wt	wt	NA	LFP	frontal cortex	No	No	No	NS_CF2
UCL-Carandini/Harris	M	10	wt	wt	wt	NA	LFP	frontal cortex	No	No	No	NS_Ro
UCL-Carandini/Harris	M	15	wt	wt	wt	NA	LFP	frontal cortex	No	No	No	M160731_MOEC
UCL-Hausser	M	11	Emx1-Cre-Kess/-	Camk2a-tTA/wt	Ai93/-	-	Widefield	somatosensory cortex	No	No	Yes	cb103
UCL-Hausser	F	11	Emx1-Cre-Kess/wt	Camk2a-tTA/wt	Ai93/wt	STOP+	Widefield	somatosensory cortex	Yes	No	No	cb131
UCL-Hausser	F	13	Emx1-Cre-Kess/wt	Camk2a-tTA/wt	Ai93/wt	STOP+	Widefield	somatosensory cortex	Yes	No	No	cb130
UCL-Hausser	F	14	Emx1-Cre-Kess/-	Camk2a-tTA/wt	Ai93/-	-	Widefield	somatosensory cortex	No	Yes	Yes	cb127
UCL-Hausser	M	17	Emx1-Cre-Kess/-	Camk2a-tTA/-	Ai93/-	-	Widefield	somatosensory cortex	Yes	No	No	cb96
UCL-Hausser	M	19	Emx1-Cre-Kess/-	Camk2a-tTA/wt	Ai93/Ai93	-	Widefield	somatosensory cortex	No	No	Yes	cb126
UCL-Hausser	F	20	Emx1-Cre-Kess/-	Camk2a-tTA/wt	Ai93/-	-	Widefield	somatosensory cortex	Yes	No	No	cb94
UCL-Hausser	M	23	Emx1-Cre-Kess/wt	Camk2a-tTA/-	Ai93/-	-	Widefield	somatosensory cortex	No	No	No	cb92
UCL-Hausser	M	23	Emx1-Cre-Kess/-	Camk2a-tTA/wt	Ai93/wt	STOP+	Widefield	somatosensory cortex	No	No	No	cb128
UCL-Hausser	M	23	Emx1-Cre-Kess/-	Camk2a-tTA/wt	Ai93/wt	STOP+	Widefield	somatosensory cortex	No	No	No	cb129
UCL-Hausser	F	24	Emx1-Cre-Kess/-	Camk2a-tTA/-	Ai93/-	-	Widefield	somatosensory cortex	No	No	No	cb95
UCL-Hausser	M	24	Emx1-Cre-Kess/-	Camk2a-tTA/-	Ai93/wt	STOP+	Widefield	somatosensory cortex	No	No	No	cb80
UCL-Hausser	F	31	Emx1-Cre-Kess/-	Camk2a-tTA/wt	Ai93/wt	STOP+	Widefield	somatosensory cortex	No	No	Yes	cb108
UCL-Hausser	M	31	Emx1-Cre-Kess/-	Camk2a-tTA/wt	Ai93/wt	STOP+	Widefield	somatosensory cortex	No	No	Yes	cb118
UCL-Hausser	M	31	Emx1-Cre-Kess/-	Camk2a-tTA/wt	Ai93/wt	STOPdel+	Widefield	somatosensory cortex	No	No	Yes	cb125
UCL-Hausser	F	32	Emx1-Cre-Kess/-	Camk2a-tTA/wt	Ai93/Ai93	-	Widefield	somatosensory cortex	No	No	Yes	cb105
UCL-Hausser	F	32	Emx1-Cre-Kess/-	Camk2a-tTA/wt	Ai93/Ai93	-	Widefield	somatosensory cortex	No	No	Yes	cb121
UCL-Hausser	M	32	Emx1-Cre-Kess/-	Camk2a-tTA/wt	Ai93/Ai93	-	Widefield	somatosensory cortex	No	No	Yes	cb124
UCL-Hausser	F	32	Emx1-Cre-Kess/-	Camk2a-tTA/wt	Ai93/Ai93	-	Widefield	somatosensory cortex	No	Yes	Yes	cb133
UCL-Hausser	M	32	Emx1-Cre-Kess/-	Camk2a-tTA/wt	Ai93/wt	STOP+	Widefield	somatosensory cortex	No	No	Yes	cb104
UCL-Hausser	F	32	Emx1-Cre-Kess/-	Camk2a-tTA/wt	Ai93/wt	STOP+	Widefield	somatosensory cortex	No	No	Yes	cb122
UCL-Hausser	M	32	Emx1-Cre-Kess/-	Camk2a-tTA/wt	Ai93/wt	STOPdel+	Widefield	somatosensory cortex	No	No	Yes	cb123
UCL-Hausser	F	32	Emx1-Cre-Kess/-	Camk2a-tTA/wt	Ai93/wt	STOPdel+	Widefield	somatosensory cortex	No	No	Yes	cb132
UCL-Hausser	F	35	Emx1-Cre-Kess/wt	Camk2a-tTA/-	Ai93/-	-	Widefield	somatosensory cortex	Yes	No	No	cb75
UCL-Hausser	M	35	Emx1-Cre-Kess/wt	Camk2a-tTA/-	Ai93/-	-	Widefield	somatosensory cortex	Yes	No	No	cb76
UCL-Hausser	F	44	Emx1-Cre-Kess/-	Camk2a-tTA/-	Ai93/-	-	Widefield	somatosensory cortex	Yes	No	No	cb71
UCL-Hausser	F	12	Emx1-Cre-Kess/wt	Camk2a-tTA/-	Ai94/wt	STOP+	Widefield	somatosensory cortex	No	No	Yes	cb106
UCL-Hausser	M	32	Emx1-Cre-Kess/wt	Camk2a-tTA/-	Ai94/wt	STOP+	Widefield	somatosensory cortex	No	No	Yes	cb107
